# Supplementary material for: Can resting heart rate explain the heart rate and parasympathetic responses during rest, exercise, and recovery?
Source: PLoS One. 2022 Dec 7;17(12):e0277848. doi: 10.1371/journal.pone.0277848 (PMC9728889; doi:10.1371/journal.pone.0277848)
Supplement: S1 Data — (CSV) [file pone.0277848.s001.csv]

Grupo	Idade (anos)	Massa (kg)	Estatura (cm)	IMC (kg/m2	FCsup	FCort	var.abs	var.rel	TT (s)	TT (min)	FCI	FCpico	(final-inicial)	RCrep	FCR 1	FCR 2	FCR 3	FCR 4	FCR 5	?abs1	?abs2	?abs3	?abs4	?abs5	?%1	?%2	?%3	?%4	?%5	rmssd_sup	rmssd_ort	rmssd_var_abs	rmssd_var_rel	rmssd_var_abs_exer	rmssd_var_rel_exer	rmssd_pico	rmssd_1min	rmssd_2min	rmssd_3min	rmssd_4min	rmssd_5min
NG	22	71,5	174	23,6	67	81	14	20,9	438	7,3	88	168	80	101	142	124	113	112	106	26	44	55	56	62	15,48	26,19	32,74	33,33	36,9	38,27	11,82	26,45	69,11	36,32	94,9	2	2	3	3	2,6	3,1
NG	23	73,9	166	26,8	70	86	16	22,86	461	7,68	85	167	82	97	140	115	104	100	101	27	52	63	67	66	16,17	31,14	37,72	40,12	39,52	23,06	9,73	13,33	57,81	18,97	82,26	4,1	3,3	5,2	4,6	4,4	4,1
NG	30	74	176	23,9	71	81	10	14,08	510	8,5	88	163	75	92	120	105	101	100	101	43	58	62	63	62	26,38	35,58	38,04	38,65	38,04	44,92	19,73	25,19	56,08	41,84	93,14	3,1	3,1	13,3	6,2	4,6	6,2
NG	26	76,6	170	26,5	67	77	10	14,93	437	7,28	81	165	84	98	133	115	103	104	106	32	50	62	61	59	19,39	30,3	37,58	36,97	35,76	30,81	15,23	15,58	50,57	27,96	90,75	2,9	3,5	6,4	7	7	6,7
NG	34	78,4	177	25	70	90	20	28,57	492	8,2	96	161	65	91	135	123	117	112	113	26	38	44	49	48	16,15	23,6	27,33	30,43	29,81	26,39	10,86	15,53	58,85	23,12	87,61	3,3	4,8	5,8	5,2	5,1	4,6
NG	30	70	172	23,7	63	70	7	11,11	451	7,52	85	163	78	100	128	121	110	113	108	35	42	53	50	55	21,47	25,77	32,52	30,67	33,74	59,97	57,79	2,18	3,64	58,1	96,88	1,9	2,7	3,9	4,3	5,1	4,2
NG	37	67,4	166	24,7	65	73	8	12,31	435	7,25	82	159	77	94	127	108	99	102	97	32	51	60	57	62	20,13	32,08	37,74	35,85	38,99	20,97	15,58	5,39	25,7	18,3	87,27	2,7	2,7	12,6	9,9	5,9	5,5
NG	22	71,4	174	23,6	64	82	18	28,13	335	5,58	98	166	68	102	129	119	114	105	107	37	47	52	61	59	22,29	28,31	31,33	36,75	35,54	81,3	25,1	56,2	69,13	78,9	97,05	2,4	4,4	6,3	9,5	12,3	11,6
NG	24	66,9	174	22,3	67	82	15	22,39	548	9,13	73	171	98	104	119	103	99	98	98	52	68	72	73	73	30,41	39,77	42,11	42,69	42,69	33,7	13,6	20,1	59,64	30,1	89,32	3,6	9,6	10,5	11,2	22,6	10,4
NG	22	67,8	173	22,8	71	90	19	26,76	434	7,23	95	170	75	99	147	133	118	115	113	23	37	52	55	57	13,53	21,76	30,59	32,35	33,53	38,8	14,7	24,1	62,11	35,6	91,75	3,2	3,1	4,4	4,6	5,2	4,8
NG	38	65	165	24,7	65	73	8	12,31	517	8,62	83	154	71	89	122	103	94	99	93	32	51	60	55	61	20,78	33,12	38,96	35,71	39,61	36,2	15,7	20,5	56,63	33,3	91,99	2,9	6,7	6,7	6,8	6,4	6,8
NG	22	80,9	182	24,4	62	86	24	38,71	471	7,85	90	169	79	107	118	102	96	95	98	51	67	73	74	71	30,18	39,64	43,2	43,79	42,01	57,7	18,2	39,5	68,46	53,4	92,55	4,3	4,3	7,3	10,8	7,9	8,3
NG	30	67,1	176	21,6	73	92	19	26,03	419	6,98	93	166	73	93	126	116	115	117	112	40	50	51	49	54	24,1	30,12	30,72	29,52	32,53	18,5	19,4	-0,9	-4,86	15	81,08	3,5	4,3	8,9	6,9	5,9	4,7
NG	27	76,2	173	25,6	72	83	11	15,28	497	8,28	91	169	78	97	134	118	108	110	108	35	51	61	59	61	20,71	30,18	36,09	34,91	36,09	22,3	16,4	5,9	26,46	18,5	82,96	3,8	3,3	4,6	4,3	5,2	5,3
NG	40	71,1	171	24,2	60	79	19	31,67	420	7	85	153	68	93	112	102	101	95	94	41	51	52	58	59	26,8	33,33	33,99	37,91	38,56	48,3	27,7	20,6	42,65	44,6	92,34	3,7	5,8	17,1	8,5	34,6	22,5
NG	20	75	174	24,8	73	106	33	45,21	380	6,33	90	164	74	91	125	116	106	105	105	39	48	58	59	59	23,78	29,27	35,37	35,98	35,98	54,7	12,1	42,6	77,88	51,5	94,15	3,2	2,8	12,9	24,8	17,4	12,5
NG	21	74	168	26,2	76	109	33	43,42	380	6,33	99	165	66	89	127	118	110	106	107	38	47	55	59	58	23,03	28,48	33,33	35,76	35,15	113,9	23,5	90,4	79,37	110,9	97,37	3	3,5	6,9	8,7	8,4	10,1
NG	28	78,7	167	28,2	60	83	23	38,33	377	6,28	90	165	75	105	139	121	116	118	111	26	44	49	47	54	15,76	26,67	29,7	28,48	32,73	33,31	16,09	17,22	51,7	29,79	89,43	3,5	3,4	4,6	4,9	4,4	4,2
NG	25	73,6	177	23,5	60	91	31	51,67	449	7,48	89	166	77	106	135	120	109	109	104	31	46	57	57	62	18,67	27,71	34,34	34,34	37,35	54,21	14,95	39,26	72,42	51,6	95,19	2,6	2,5	3,8	5,4	5,7	6,8
NG	25	79	182	23,8	62	85	23	37,1	427	7,12	84	161	77	99	117	108	103	99	94	44	53	58	62	67	27,33	32,92	36,02	38,51	41,61	48,3	14	34,3	71,01	46	95,24	2,3	4,9	7,2	7,6	6,9	6,1
BG	31	72,2	171	24,7	15	14	59	72	13	22,03	544	9,07	86	162	76	103	125	103	95	97	96	37	59	67	65	66	22,84	36,42	41,36	40,12	40,74	-0,62	-1,55	37,7	93,97	2,4	5,6	12,5	11,8	11	10,3
BG	26	79,4	180	23	11	16	46	79	33	71,74	443	7,38	78	165	87	119	138	120	115	102	103	27	45	50	63	62	16,36	27,27	30,3	38,18	37,58	0,6	1,57	34,92	91,46	3,3	3,3	5,7	7,5	10,5	9,6
BG	29	78,9	174	26,1	11	10	53	67	14	26,42	386	6,43	84	164	80	111	123	104	100	94	94	41	60	64	70	70	25	36,59	39,02	42,68	42,68	0	0	39,68	92,97	3	4,1	7,5	8,6	11,4	16,3
BG	24	74,4	178	24,6	16	13	59	87	28	47,46	496	8,27	87	166	79	107	133	111	105	100	100	33	55	61	66	66	19,88	33,13	36,75	39,76	39,76	0	0	37,05	93,18	2,7	3,7	9,2	9,6	5,1	5,9
BG	22	69,9	175	22,8	17	19	55	89	34	61,82	411	6,85	79	167	88	112	118	106	97	103	97	49	61	70	64	70	29,34	36,53	41,92	38,32	41,92	-3,6	-9,39	35,87	93,61	2,5	4,7	11	12,2	11,3	16,0
BG	35	73,5	177	23,5	16	18	57	77	20	35,09	438	7,3	78	152	74	95	116	86	83	86	83	36	66	69	66	69	23,68	43,42	45,39	43,42	45,39	-1,97	-4,54	40,55	93,39	2,9	3,6	16,4	21,4	21,7	20,0
BG	23	74,7	186	21,6	16	14	59	76	17	28,81	452	7,53	79	167	88	108	143	120	106	103	95	24	47	61	64	72	14,37	28,14	36,53	38,32	43,11	-4,79	-12,5	33,88	88,41	4,4	4,1	6,1	8,2	8,5	16,9
BG	20	85,6	180	26,4	17	16	59	87	28	47,46	534	8,9	80	170	90	111	138	109	96	100	98	32	61	74	70	72	18,82	35,88	43,53	41,18	42,35	-1,17	-2,84	37,13	90,17	4,1	3,9	8,9	11,7	11,7	11,0
BG	29	85,05	176	27,5	12	16	58	75	17	29,31	554	9,23	78	164	86	106	122	103	99	102	102	42	61	65	62	62	25,61	37,2	39,63	37,8	37,8	0	0	33,96	89,84	3,8	3,4	7,9	9,8	7,9	7,4
BG	23	73,4	174	24,2	20	14	58	80	22	37,93	443	7,38	89	167	78	109	131	112	107	101	103	36	55	60	66	64	21,56	32,93	35,93	39,52	38,32	1,2	3,04	36,95	93,5	2,6	2,8	5,9	8,1	9,1	7,2
BG	27	83,2	188	23,5	13	10	58	77	19	32,76	442	7,37	71	166	95	108	120	107	100	98	102	46	59	66	68	64	27,71	35,54	39,76	40,96	38,55	2,41	5,88	38,77	94,65	2,2	5,2	8,8	10,3	10,2	7,4
BG	20	66	170	22,8	11	11	54	63	9	16,67	540	9	69	165	96	111	136	126	114	102	95	29	39	51	63	70	17,58	23,64	30,91	38,18	42,42	-4,24	-11,11	35,28	92,4	2,9	3,5	9,1	9,5	13,9	13,9
BG	20	77	178	24,3	10	11	59	95	36	61,02	378	6,3	88	170	82	111	139	114	112	114	107	31	56	58	56	63	18,24	32,94	34,12	32,94	37,06	-4,12	-12,51	28,84	87,55	4,1	3,5	7,5	5,8	4,7	5,3
BG	22	68,4	176	22	12	14	56	80	24	42,86	450	7,5	85	172	87	116	131	111	107	103	96	41	61	65	69	76	23,84	35,47	37,79	40,12	44,19	-4,07	-10,14	34,42	85,79	5,7	3,8	5,6	6,3	7,4	8,1
BG	23	72	189	20,1	18	18	59	76	17	28,81	452	7,53	89	169	80	110	119	111	100	109	90	50	58	69	60	79	29,59	34,32	40,83	35,5	46,75	-11,25	-31,69	32,9	92,68	2,6	5	12,7	15,5	18,7	12,1
BG	38	62	175	20,6	15	16	54	60	6	11,11	420	7	86	157	71	103	117	103	91	87	94,9	40	54	66	70	62,1	25,48	34,39	42,04	44,59	39,55	5,04	11,3	40,39	90,58	4,2	3	4,5	5,7	5,8	7,6
BG	25	71,9	176	23,2	14	16	55	78	23	41,82	480	8	85	160	75	105	128	107	104	100	95	32	53	56	60	65	20	33,13	35	37,5	40,63	-3,13	-8,35	33,5	89,33	4	4,4	8,8	7,7	8,1	9,0
BG	20	95,2	186	27,2	14	17	54	76	22	40,74	420	7	86	165	79	111	143	121	117	114	110	22	44	48	51	55	13,33	26,67	29,09	30,91	33,33	-2,42	-7,83	27,21	88,03	3,7	3,4	6	5,2	5,8	7,3
BG	37	89,1	183	26,8	20	20	57	70	13	22,81	370	6,17	83	155	72	98	110	95	92	96	94	45	60	63	59	61	29,03	38,71	40,65	38,06	39,35	-1,29	-3,39	34,56	90,8	3,5	9,9	14,4	12	10,6	8,4
BG	29	77	169	27	13	10	53	71	18	33,96	450	7,5	80	160	80	107	122	102	95	92	90	38	58	65	68	70	23,75	36,25	40,63	42,5	43,75	-1,25	-2,94	38,3	90,12	4,2	4,3	7,6	10,1	10,9	7,7
